# Supplementary material for: Effects of nonalcoholic fatty liver disease on sarcopenia: evidence from genetic methods
Source: Sci Rep. 2024 Feb 1;14:2709. doi: 10.1038/s41598-024-53112-1 (PMC10834579; doi:10.1038/s41598-024-53112-1)
Supplement: Supplementary file 2 — Supplementary Information 2. [file 41598_2024_53112_MOESM2_ESM.xlsx]

## Sheet: Table S1
Table S1: Description of Published Case-Control GWAS for NAFLD
Study First Author	Year	Cases	Controls	Diagnosis of NAFLD
Anstee	2020	1483	17781	Histological
Emdin	2020	704	404865	Electronic Health Records
Yoshida	2020	275	1411	Radiological
Namjou	2019	1106	8571	Electronic Health Records
Chung	2018	1593	2816	Radiological
Adams	2013	126	802	Radiological
Kitamoto	2013	392	934	Histological
Kawaguchi	2012	539	932	Histological

## Sheet: Table S2
Table S2. pleiotropic genes detected by PLACO (FDR<0.05)
GENE	CHR	BPstart	BPstop	y1_Z	y1_P	y1_Z	y2_P	Pplaco	FDR_placo	y1	y2	n
APOE*	19	45409039	45412650	6.0388	7.7646e-10	3.5781	0.00017304	2.90946e-05	0.00180089	NAFLD	GS	6
ARL17B	17	44351550	44439416	1.6269	0.051877	7.5484	2.2038e-14	4.56538e-05	0.0431272	NAFLD	GS	203
BNC2*	9	16409501	16870786	-1.939	0.97375	7.0407	9.5613e-13	1.83922e-05	0.036404	NAFLD	GS	1546
C6orf10	6	32260475	32339705	1.6568	0.04878	7.4091	6.3603e-14	1.76312e-05	0.0431272	NAFLD	GS	668
CABLES1*	18	20714528	20840434	1.7514	0.039941	7.1531	4.2416e-13	4.65551e-05	0.0428061	NAFLD	GS	262
CCDC92*	12	124420955	124457373	2.3901	0.008423	6.6481	1.4848e-11	3.07086e-05	0.017595	NAFLD	GS	86
CNBD2*	20	34556529	34618622	2.1467	0.01591	6.636	1.6114e-11	7.55218e-05	0.0302652	NAFLD	GS	95
DYM*	18	46567846	46987172	3.177	0.00074405	6.5359	3.1614e-11	2.78859e-05	0.00180089	NAFLD	GS	1196
EIF2S2*	20	32676115	32700085	2.4822	0.006528	5.2469	7.7358e-08	7.34777e-05	0.036404	NAFLD	GS	25
FOXP1	3	71003865	71633140	-1.896	0.97102	6.893	2.7317e-12	2.04906e-06	0.036404	NAFLD	GS	1377
GIPC2*	1	78510646	78604129	2.2982	0.010774	5.623	9.3809e-09	1.11306e-07	0.036404	NAFLD	GS	245
HLA-C*	6	31236526	31239913	2.0873	0.018433	6.895	2.6936e-12	4.91547e-06	0.0302652	NAFLD	GS	175
HLA-DRB1*	6	32546546	32557613	1.7738	0.038049	7.8516	2.0539e-15	7.35919e-06	0.034677	NAFLD	GS	348
HLA-DRB5*	6	32485151	32498006	2.0204	0.02167	7.6995	6.8279e-15	3.62972e-06	0.0190298	NAFLD	GS	177
LIMD2*	17	61773249	61778527	-2.9279	0.99829	4.9735	3.2873e-07	3.84291e-05	0.0302652	NAFLD	GS	5
LRRC37A	17	44316744	44415160	1.5796	0.057103	7.7466	4.7184e-15	5.02789e-05	0.0431272	NAFLD	GS	466
LSM2*	6	31765169	31774761	2.7332	0.0031364	5.2341	8.2873e-08	5.83227e-06	0.0302652	NAFLD	GS	31
MMP24*	20	33814539	33864804	2.1385	0.016239	6.1094	5e-10	6.5815e-05	0.036404	NAFLD	GS	89
NSF	17	44668035	44834830	1.8946	0.029071	6.9322	2.0711e-12	4.21227e-05	0.036404	NAFLD	GS	102
PCLO	7	82383321	82792197	2.6221	0.0043695	4.939	3.9259e-07	1.4738e-05	0.036404	NAFLD	GS	1237
PLCD3*	17	43189008	43209891	-2.0887	0.98163	5.852	2.4288e-09	4.19991e-05	0.0431272	NAFLD	GS	56
PSMC3*	11	47440320	47448024	2.5414	0.0055201	5.1641	1.2077e-07	2.2989e-05	0.036404	NAFLD	GS	17
RALY*	20	32581458	32670991	2.5042	0.0061372	5.1168	1.5535e-07	7.62428e-05	0.036404	NAFLD	GS	122
RBM39*	20	34291531	34330258	2.0472	0.020317	6.4456	5.7567e-11	7.29962e-05	0.036404	NAFLD	GS	115
ROMO1*	20	34287232	34288902	2.061	0.01965	6.5946	2.1324e-11	7.32139e-05	0.036404	NAFLD	GS	4
SKIV2L	6	31926581	31937532	1.6577	0.048687	7.7451	4.774e-15	1.65998e-05	0.036404	NAFLD	GS	36
SLC39A13*	11	47428683	47438051	2.2698	0.011611	5.4769	2.1642e-08	4.04076e-05	0.0431272	NAFLD	GS	21
SPI1*	11	47376409	47400127	2.4198	0.0077641	5.585	1.1686e-08	4.01328e-05	0.036404	NAFLD	GS	70
ST3GAL6*	3	98451080	98514689	-3.1602	0.99921	5.2436	7.8747e-08	1.98983e-07	0.0164254	NAFLD	GS	168
TOMM40	19	45394477	45406946	4.1534	1.6378e-05	3.8848	5.1218e-05	6.1486e-05	0.017595	NAFLD	GS	53
WWP2*	16	69796187	69975644	1.6605	0.048408	7.3982	6.9012e-14	4.33584e-05	0.0431272	NAFLD	GS	478
ZNF664*	12	124457699	124499986	2.6204	0.004391	6.6378	1.5917e-11	4.9382e-05	0.0123633	NAFLD	GS	78
C1orf54	1	150244687	150253335	2.369	0.0089193	5.6507	7.99e-09	0.000285666	0.0431828	NAFLD	ALM	15
CDKN2C	1	51434367	51440309	1.862	0.031298	7.5544	2.1e-14	0.000196979	0.0341265	NAFLD	ALM	10
DCST2	1	154991003	155006257	1.765	0.038783	7.3203	1.24e-13	0.000368833	0.0465522	NAFLD	ALM	27
FAF1	1	50906935	51425936	1.8188	0.034469	7.7529	4.49e-15	0.000193284	0.0341265	NAFLD	ALM	758
GIPC2#	1	78510646	78604129	2.2982	0.010774	5.7868	3.59e-09	0.000299654	0.0434998	NAFLD	ALM	245
INPP5B	1	38326369	38412729	2.0849	0.01854	6.8052	5.05e-12	0.000184299	0.0341265	NAFLD	ALM	203
PM20D1	1	205797150	205819276	-1.9308	0.97325	6.8359	4.07e-12	0.000316611	0.0442635	NAFLD	ALM	59
PRPF3	1	150293928	150325704	2.8847	0.0019587	4.4695	3.92e-06	0.000374371	0.0465522	NAFLD	ALM	92
TARS2	1	150459840	150480085	3.0048	0.0013287	4.279	9.39e-06	0.000381763	0.0465522	NAFLD	ALM	68
TRIM63	1	26377792	26394142	-2.0197	0.97829	6.4567	5.35e-11	0.000345287	0.0457132	NAFLD	ALM	42
WNT4	1	22443798	22470474	-2.3997	0.9918	5.8168	3e-09	0.000208917	0.0347391	NAFLD	ALM	91
ZBTB7B	1	154975106	154991001	2.0069	0.02238	7.6153	1.32e-14	0.000101494	0.0242477	NAFLD	ALM	21
BRE	2	28113482	28561768	3.356	0.00039542	6.7468	7.56e-12	1.92e-06	0.00219492	NAFLD	ALM	990
C2orf16	2	27799389	27805589	4.3343	7.31e-06	6.8342	4.12e-12	4.67e-08	0.000142365	NAFLD	ALM	9
DNMT3A	2	25451421	25565459	2.204	0.013763	7.3536	9.64e-14	6.14e-05	0.0207975	NAFLD	ALM	213
EIF2B4	2	27587219	27593324	4.2352	1.14e-05	6.5594	2.7e-11	1.24e-07	0.000252009	NAFLD	ALM	10
FNDC4	2	27714750	27718126	3.4911	0.0002405	4.4231	4.86e-06	9.31e-05	0.0237783	NAFLD	ALM	5
GCKR	2	27719470	27746556	4.755	9.92e-07	8.027	5e-16	5.09e-10	2.32753e-06	NAFLD	ALM	45
GPN1	2	27851515	27873713	3.5529	0.00019053	4.9602	3.52e-07	2.86e-05	0.0141384	NAFLD	ALM	43
GTF3C2	2	27548716	27580243	3.5401	0.0002	5.2324	8.37e-08	1.76e-05	0.0103095	NAFLD	ALM	26
IFT172	2	27667240	27712575	3.8153	6.8e-05	6.1094	5e-10	1.35e-06	0.00189945	NAFLD	ALM	73
KLF11	2	10170776	10194963	-2.7697	0.99719	6.2461	2.1e-10	3.4e-05	0.015525	NAFLD	ALM	70
KRTCAP3	2	27665233	27669348	3.6735	0.00011961	5.1729	1.15e-07	1.36e-05	0.0088842	NAFLD	ALM	5
MRPL33	2	27994584	28002608	2.6281	0.0042933	7.3472	1.01e-13	1.15e-05	0.00779061	NAFLD	ALM	9
NCL	2	232319459	232329208	-2.4042	0.9919	6.1094	5e-10	0.000140309	0.0298418	NAFLD	ALM	23
NPPC	2	232786805	232791038	-1.8832	0.97016	7.0633	8.13e-13	0.000299263	0.0434998	NAFLD	ALM	6
NRBP1	2	27651473	27665126	3.2961	0.00049011	4.7	1.3e-06	9.06e-05	0.0236999	NAFLD	ALM	15
PPM1G	2	27604066	27632550	3.6651	0.00012364	5.6997	6e-09	4.92e-06	0.00449959	NAFLD	ALM	39
SLC4A1AP	2	27886338	27917847	4.5183	3.12e-06	4.0459	2.61e-05	2e-05	0.0107594	NAFLD	ALM	24
SNX17	2	27593363	27600400	4.2401	1.12e-05	7.2257	2.49e-13	2.73e-08	9.98689e-05	NAFLD	ALM	9
SOCS5	2	46926099	46989927	2.0058	0.022441	7.2725	1.77e-13	0.000148251	0.0302062	NAFLD	ALM	238
ZNF512	2	27805836	27846082	4.6028	2.08e-06	6.1094	5e-10	1.04e-07	0.000240069	NAFLD	ALM	78
CCDC66	3	56591184	56655864	2.377	0.008726	6.1873	3.06e-10	0.000138864	0.0298418	NAFLD	ALM	298
DCBLD2	3	98514814	98620566	-2.0268	0.97866	6.3187	1.32e-10	0.000392557	0.0472386	NAFLD	ALM	281
DNAJC13	3	132136361	132257876	-2.396	0.99171	5.919	1.62e-09	0.000184928	0.0341265	NAFLD	ALM	254
FNDC3B	3	171757418	172118493	1.2684	0.10233	11.828	1.41e-32	0.000118228	0.027257	NAFLD	ALM	946
HMCES	3	128997680	129025029	1.8763	0.030307	7.1655	3.88e-13	0.000276719	0.0421789	NAFLD	ALM	57
PPARG	3	12329349	12475855	2.3758	0.0087543	7.2657	1.86e-13	3.47e-05	0.015525	NAFLD	ALM	360
ST3GAL6#	3	98451080	98514689	-3.1602	0.99921	6.2893	1.59e-10	8.48e-06	0.0073164	NAFLD	ALM	168
ANAPC10	4	145915727	146019693	1.9808	0.02381	7.0256	1.07e-12	0.000213797	0.0352303	NAFLD	ALM	117
C4orf3	4	120217574	120225600	2.5794	0.0049485	6.3872	8.44e-11	5.31e-05	0.019425	NAFLD	ALM	21
NUDT6	4	123813799	123844159	-2.3012	0.98931	6.1094	5e-10	0.00019777	0.0341265	NAFLD	ALM	121
OTUD4	4	146054802	146101768	2.0384	0.020754	7.7642	4.11e-15	7.55e-05	0.0226389	NAFLD	ALM	46
PDE5A	4	120415550	120549981	1.7674	0.038582	7.4737	3.9e-14	0.000314835	0.0442635	NAFLD	ALM	405
SPATA5	4	123844225	124240605	-2.2993	0.98926	6.6423	1.54e-11	0.000102076	0.0242477	NAFLD	ALM	1380
TET2	4	106067032	106200960	-1.7038	0.95579	7.7515	4.54e-15	0.000315183	0.0442635	NAFLD	ALM	299
USP53	4	120133775	120216673	1.8633	0.031208	7.3855	7.6e-14	0.000232688	0.0370095	NAFLD	ALM	248
WWC2	4	184020463	184241930	-2.7253	0.99679	6.1824	3.16e-10	4.34e-05	0.01689	NAFLD	ALM	411
AP3B1	5	77298150	77590579	-2.6186	0.99559	7.1289	5.06e-13	1.63e-05	0.00993811	NAFLD	ALM	679
ARL15	5	53180578	53606403	2.2543	0.012088	8.7493	1.07e-18	9.21e-06	0.0073164	NAFLD	ALM	1406
C5orf66	5	134368970	134680370	1.9055	0.028358	7.4438	4.89e-14	0.000184702	0.0341265	NAFLD	ALM	783
SAR1B	5	133936839	133968533	1.9427	0.026029	6.6664	1.31e-11	0.000362715	0.0465522	NAFLD	ALM	28
WDR70	5	37379391	37752774	-1.7485	0.95981	8.2005	1.2e-16	0.000169776	0.0333911	NAFLD	ALM	870
C6orf48	6	31802693	31807541	2.2259	0.013009	7.65	1e-14	3.94e-05	0.0156666	NAFLD	ALM	17
CENPW	6	126660660	126670548	2.5056	0.006113	7.7197	5.83e-15	1.13e-05	0.00779061	NAFLD	ALM	12
GPR126	6	142623056	142767403	1.991	0.023242	7.9973	6.36e-16	7.17e-05	0.0226389	NAFLD	ALM	236
HLA-C#	6	31236526	31239913	2.0873	0.018433	7.1717	3.7e-13	0.000120381	0.027257	NAFLD	ALM	175
HLA-DRB1#	6	32546546	32557613	1.7738	0.038049	7.2567	1.98e-13	0.000378759	0.0465522	NAFLD	ALM	348
HLA-DRB5#	6	32485151	32498006	2.0204	0.02167	6.8295	4.26e-12	0.000228038	0.036866	NAFLD	ALM	177
LSM2#	6	31765169	31774761	2.7332	0.0031364	7.6708	8.55e-15	4.72e-06	0.00449959	NAFLD	ALM	31
NUDT3	6	34254971	34360457	-1.9076	0.97178	7.5021	3.14e-14	0.000172348	0.0335364	NAFLD	ALM	243
RPS10-NUDT3	6	34254971	34393902	-1.6284	0.94828	8.6534	2.5e-18	0.000194318	0.0341265	NAFLD	ALM	308
TIAM2	6	155316488	155578857	-2.6927	0.99646	4.9421	3.86e-07	0.000298283	0.0434998	NAFLD	ALM	1100
DNAJC30	7	73095248	73097781	2.1147	0.017226	7.2974	1.47e-13	9.36e-05	0.0237783	NAFLD	ALM	13
STX1A	7	73113535	73134032	2.1716	0.014942	7.2242	2.52e-13	8.14e-05	0.0233961	NAFLD	ALM	37
VPS37D	7	73082174	73086440	2.0291	0.021226	6.3423	1.13e-10	0.000379336	0.0465522	NAFLD	ALM	10
WBSCR22	7	73097898	73112551	1.894	0.029113	6.8209	4.52e-12	0.000369146	0.0465522	NAFLD	ALM	46
MOS	8	57025501	57026541	-2.1388	0.98378	6.2044	2.75e-10	0.000304494	0.0438543	NAFLD	ALM	2
PLEC	8	144989321	145050913	2.0524	0.020066	7.725	5.59e-15	7.44e-05	0.0226389	NAFLD	ALM	161
SDC2	8	97505579	97624037	2.1256	0.016766	6.3298	1.23e-10	0.000275209	0.0421789	NAFLD	ALM	359
TRIB1	8	126442563	126450647	4.4072	5.24e-06	5.0357	2.38e-07	2.45e-06	0.00248961	NAFLD	ALM	20
BNC2#	9	16409501	16870786	-1.939	0.97375	8.8158	5.94e-19	3.8e-05	0.0156666	NAFLD	ALM	1546
CTNNAL1	9	111704849	111775829	2.8929	0.0019085	6.7912	5.56e-12	9.6e-06	0.0073164	NAFLD	ALM	217
FAM206A	9	111696673	111703238	2.3805	0.0086434	6.9709	1.57e-12	4.98e-05	0.0187389	NAFLD	ALM	19
FRRS1L	9	111899581	111929571	2.7564	0.0029221	5.1229	1.5e-07	0.000191207	0.0341265	NAFLD	ALM	128
IKBKAP	9	111629800	111696608	3.5333	0.00020517	6.6332	1.64e-11	1.26e-06	0.00189945	NAFLD	ALM	294
MAPKAP1	9	128199673	128469513	2.2484	0.012277	5.9258	1.55e-09	0.000295684	0.0434998	NAFLD	ALM	483
PAPPA	9	118916071	119164600	1.8486	0.032257	9.2321	1.33e-20	3.86e-05	0.0156666	NAFLD	ALM	442
GPAM	10	113907971	113975153	3.8127	6.87e-05	3.4274	0.0003047	0.000340203	0.0457132	NAFLD	ALM	152
GRK5	10	120967197	121215131	-1.8159	0.96531	8.4435	1.54e-17	9.88e-05	0.0242477	NAFLD	ALM	812
FOLH1	11	49168187	49230222	2.3107	0.010425	6.6232	1.76e-11	0.000100337	0.0242477	NAFLD	ALM	219
NDUFS3	11	47600562	47606115	2.0148	0.021961	7.795	3.22e-15	8.07e-05	0.0233961	NAFLD	ALM	5
OR8K3	11	56085783	56086721	2.3537	0.0092928	5.4797	2.13e-08	0.000373468	0.0465522	NAFLD	ALM	2
PPP6R3	11	68228186	68382802	1.7113	0.043511	8.0082	5.82e-16	0.000240051	0.0378515	NAFLD	ALM	327
PSMC3#	11	47440320	47448024	2.5414	0.0055201	6.1094	5e-10	8.89e-05	0.0236999	NAFLD	ALM	17
PTPRJ	11	48002101	48192394	1.4466	0.074	9.0977	4.61e-20	0.000323278	0.0446778	NAFLD	ALM	356
SLC39A13#	11	47428683	47438051	2.2698	0.011611	7.2345	2.34e-13	5.47e-05	0.019618	NAFLD	ALM	21
SPI1#	11	47376409	47400127	2.4198	0.0077641	6.1094	5e-10	0.000133209	0.0292534	NAFLD	ALM	70
C12orf65	12	123717844	123742651	2.3869	0.0084962	6.1094	5e-10	0.000148628	0.0302062	NAFLD	ALM	78
CCDC92#	12	124420955	124457373	2.3901	0.008423	6.1788	3.23e-10	0.000134344	0.0292534	NAFLD	ALM	86
CDK2AP1	12	123745517	123756863	2.3867	0.0085006	7.7338	5.22e-15	1.82e-05	0.0103095	NAFLD	ALM	33
CHPT1	12	102091417	102122852	2.1537	0.015632	7.1118	5.73e-13	9.97e-05	0.0242477	NAFLD	ALM	87
GNPTAB	12	102139275	102224645	1.9362	0.02642	7.1545	4.2e-13	0.000221379	0.036154	NAFLD	ALM	200
GPR19	12	12813995	12849121	2.6144	0.0044694	6.259	1.94e-10	5.65e-05	0.0198739	NAFLD	ALM	90
MPHOSPH9	12	123640943	123717785	1.9636	0.024789	6.537	3.14e-11	0.000386292	0.0467925	NAFLD	ALM	213
NA	12	123848046	123850336	3.3872	0.00035305	3.838	6.2e-05	0.000353046	0.0461255	NAFLD	ALM	16
RILPL2	12	123899936	123921264	3.1072	0.00094423	7.7625	4.16e-15	8.74e-07	0.00159863	NAFLD	ALM	66
SBNO1	12	123773656	123849756	3.0727	0.0010605	5.0762	1.93e-07	8.55e-05	0.0233961	NAFLD	ALM	271
SETD8	12	123868704	123893900	2.3194	0.010187	7.3619	9.07e-14	3.84e-05	0.0156666	NAFLD	ALM	58
TENC1	12	53440810	53458163	-2.0891	0.98165	6.3168	1.34e-10	0.000317015	0.0442635	NAFLD	ALM	42
ZNF664#	12	124457699	124499986	2.6204	0.004391	6.3279	1.24e-10	5.02e-05	0.0187389	NAFLD	ALM	78
FOXO1	13	41129801	41240734	-2.6366	0.99581	7.1117	5.73e-13	1.55e-05	0.00977622	NAFLD	ALM	245
ARHGEF40	14	21538419	21558407	1.6549	0.048975	7.7161	6e-15	0.000400693	0.0478463	NAFLD	ALM	50
DLST	14	75348594	75370450	-2.6321	0.99576	7.3854	7.6e-14	1.07e-05	0.00779061	NAFLD	ALM	54
PROX2	14	75319736	75330562	-1.9278	0.97306	7.7625	4.16e-15	0.000120705	0.027257	NAFLD	ALM	23
SMOC1	14	70346105	70499083	2.4781	0.0066036	8.956	1.68e-19	2.45e-06	0.00248961	NAFLD	ALM	569
ZNF219	14	21558205	21572863	1.7702	0.038345	7.6094	1.38e-14	0.000272879	0.0421789	NAFLD	ALM	35
BBS4	15	72978520	73030817	3.0372	0.0011939	4.6945	1.34e-06	0.000177393	0.0341265	NAFLD	ALM	116
ADAMTSL3	15	84322838	84708594	-1.8297	0.96635	8.5394	6.74e-18	8.43e-05	0.0233961	NAFLD	ALM	1080
C16orf92	16	30034655	30036023	-2.1696	0.98498	6.283	1.66e-10	0.000249807	0.0390532	NAFLD	ALM	3
DOC2A	16	30016835	30023424	2.1327	0.016473	6.1094	5e-10	0.000347391	0.0457132	NAFLD	ALM	14
INO80E	16	30007485	30017112	1.8176	0.034565	7.7496	4.61e-15	0.000194905	0.0341265	NAFLD	ALM	29
NQO1	16	69743304	69760849	2.106	0.017601	6.7481	7.49e-12	0.000181966	0.0341265	NAFLD	ALM	50
TAOK2	16	29985188	30003583	2.1524	0.015684	7.4614	4.28e-14	6.66e-05	0.0221487	NAFLD	ALM	23
TMEM219	16	29973351	29984373	2.0811	0.018714	8.2924	5.55e-17	3.48e-05	0.015525	NAFLD	ALM	22
WWP2#	16	69796187	69975644	1.6605	0.048408	7.745	4.78e-15	0.000381128	0.0465522	NAFLD	ALM	478
DCAKD	17	43100706	43138473	-1.9969	0.97708	6.5861	2.26e-11	0.000324867	0.0446778	NAFLD	ALM	110
FSCN2	17	79481022	79504156	2.7468	0.0030091	5.4076	3.19e-08	0.000128221	0.0286011	NAFLD	ALM	81
LIMD2#	17	61773249	61778527	-2.9279	0.99829	7.8659	1.83e-15	1.56e-06	0.00203814	NAFLD	ALM	5
MLLT6	17	36861873	36886056	2.2221	0.013139	5.8739	2.13e-09	0.00034306	0.0457132	NAFLD	ALM	25
PLCD3#	17	43189008	43209891	-2.0887	0.98163	7.8064	2.94e-15	5.83e-05	0.0201201	NAFLD	ALM	56
PSMC5	17	61904770	61909387	-1.9277	0.97306	7.6079	1.39e-14	0.000142037	0.0298621	NAFLD	ALM	7
RPL23	17	37006321	37010053	2.1906	0.014241	6.6636	1.34e-11	0.000147437	0.0302062	NAFLD	ALM	8
SNF8	17	47007458	47022484	-2.3713	0.99114	7.5589	2.03e-14	2.43e-05	0.0123464	NAFLD	ALM	53
STRADA	17	61780192	61819330	-2.211	0.98648	7.1765	3.58e-13	7.39e-05	0.0226389	NAFLD	ALM	85
CABLES1#	18	20714528	20840434	1.7514	0.039941	7.2854	1.6e-13	0.000402839	0.0478463	NAFLD	ALM	262
DYM#	18	46567846	46987172	3.177	0.00074405	7.1738	3.65e-13	1.78e-06	0.00217053	NAFLD	ALM	1196
RPL17-C18orf32	18	47007548	47018935	3.257	0.00056298	5.6534	7.86e-09	1.86e-05	0.0103095	NAFLD	ALM	45
ZNF521	18	22641888	22932214	1.8541	0.031864	7.6014	1.46e-14	0.000194047	0.0341265	NAFLD	ALM	789
APOC1	19	45417577	45422606	5.2514	7.55e-08	2.6645	0.0038555	0.000205097	0.0347355	NAFLD	ALM	11
APOE#	19	45409039	45412650	6.0388	7.76e-10	2.6239	0.004347	7.48e-05	0.0226389	NAFLD	ALM	6
DOT1L	19	2164148	2232577	-1.7046	0.95587	7.812	2.81e-15	0.000296858	0.0434998	NAFLD	ALM	222
GATAD2A	19	19496642	19619741	6.1254	4.52e-10	6.3212	1.3e-10	3.81e-10	2.32296e-06	NAFLD	ALM	207
MAU2	19	19431496	19469563	6.1849	3.11e-10	7.0914	6.64e-13	2.54e-11	3.22836e-07	NAFLD	ALM	82
MYO9B	19	17186591	17324104	-2.0831	0.98138	8.1994	1.21e-16	3.83e-05	0.0156666	NAFLD	ALM	553
PBX4	19	19672516	19729725	6.1094	5e-10	2.2954	0.010856	0.000201635	0.0344683	NAFLD	ALM	88
SUGP1	19	19387320	19431321	6.3633	9.87e-11	6.7946	5.43e-12	3.53e-11	3.22836e-07	NAFLD	ALM	98
TM6SF2	19	19374841	19384074	5.1902	1.05e-07	5.4139	3.08e-08	1.05e-07	0.000240069	NAFLD	ALM	30
TSSK6	19	19625028	19626469	4.5558	2.61e-06	5.2356	8.22e-08	1.01e-06	0.00167945	NAFLD	ALM	1
UBXN6	19	4445003	4457791	1.922	0.027303	7.5198	2.74e-14	0.000159498	0.0320591	NAFLD	ALM	41
YJEFN3	19	19639670	19648393	3.474	0.00025635	3.9679	3.62e-05	0.00022977	0.036866	NAFLD	ALM	17
ZNF101	19	19778962	19791735	2.9772	0.0014547	5.2576	7.3e-08	8.3e-05	0.0233961	NAFLD	ALM	31
CNBD2#	20	34556529	34618622	2.1467	0.01591	6.1094	5e-10	0.000331475	0.0452463	NAFLD	ALM	95
EIF2S2#	20	32676115	32700085	2.4822	0.006528	7.067	7.91e-13	2.98e-05	0.014344	NAFLD	ALM	25
MMP24#	20	33814539	33864804	2.1385	0.016239	7.0283	1.05e-12	0.000116479	0.027257	NAFLD	ALM	89
ACTL10	20	32254304	32256331	1.9779	0.023968	8.027	5e-16	7.35e-05	0.0226389	NAFLD	ALM	4
NECAB3	20	32244893	32262264	1.8573	0.031637	7.5231	2.68e-14	0.000207316	0.0347391	NAFLD	ALM	14
RALY#	20	32581458	32670991	2.5042	0.0061372	7.1875	3.3e-13	2.33e-05	0.0121766	NAFLD	ALM	122
RBM39#	20	34291531	34330258	2.0472	0.020317	7.5666	1.92e-14	9.07e-05	0.0236999	NAFLD	ALM	115
ROMO1#	20	34287232	34288902	2.061	0.01965	6.9905	1.37e-12	0.000163518	0.0325099	NAFLD	ALM	4
SCAND1	20	34541539	34543281	2.4457	0.0072281	8.0988	2.78e-16	8.8e-06	0.0073164	NAFLD	ALM	2
SNTA1	20	31995763	32031698	1.6937	0.045165	7.5975	1.51e-14	0.000379601	0.0465522	NAFLD	ALM	53
MTMR3	22	30279149	30426857	-2.0564	0.98013	6.3379	1.16e-10	0.000346679	0.0457132	NAFLD	ALM	365
CHR: chromosome; BP: basepair position; n: the number of SNPs within the gene; *# indicates that the gene was shared in grip strength and appendicular lean mass.
